# Supplementary material for: Reproductive toxicity and meiotic dysfunction following exposure to the pesticides Maneb, Diazinon and Fenarimol
Source: Toxicol Res (Camb). 2015 Feb 2;4(3):645–54. doi: 10.1039/c4tx00141a (PMC4433152; doi:10.1039/c4tx00141a)
Supplement: Supplementary file 1 [file TX-004-C4TX00141A-s001.txt]

File Name : new supp figures_parodi et al.pdf

Caption : new supplemental figures
